# Supplementary material for: Paternal dietary macronutrient balance and energy intake drive metabolic and behavioral differences among offspring
Source: Nat Commun. 2024 Apr 6;15:2982. doi: 10.1038/s41467-024-46782-y (PMC10998877; doi:10.1038/s41467-024-46782-y)
Supplement: Supplementary file 6 — Source Data [file 41467_2024_46782_MOESM6_ESM.zip]

Archive with 17 entries (16 files):
- Source Data /
- Source Data /Source Data Figure 2.xlsx
- __MACOSX/Source Data /._Source Data Figure 2.xlsx
- Source Data /.DS_Store
- __MACOSX/Source Data /._.DS_Store
- Source Data /Source Data Figure 3.xlsx
- __MACOSX/Source Data /._Source Data Figure 3.xlsx
- Source Data /Source Data Figure 4.xlsx
- __MACOSX/Source Data /._Source Data Figure 4.xlsx
- Source Data /Source Data Figure S2.xlsx
- __MACOSX/Source Data /._Source Data Figure S2.xlsx
- Source Data /Source Data Figure S3.xlsx
- __MACOSX/Source Data /._Source Data Figure S3.xlsx
- Source Data /Source Data Figure S4.xlsx
- __MACOSX/Source Data /._Source Data Figure S4.xlsx
- Source Data /Source Data Figure 1.xlsx
- __MACOSX/Source Data /._Source Data Figure 1.xlsx
