# Supplementary material for: Paternal dietary macronutrient balance and energy intake drive metabolic and behavioral differences among offspring
Source: Nat Commun. 2024 Apr 6;15:2982. doi: 10.1038/s41467-024-46782-y (PMC10998877; doi:10.1038/s41467-024-46782-y)
Supplement: Supplementary file 6 — Source Data [file 41467_2024_46782_MOESM6_ESM.zip › Source Data /Source Data Figure 2.xlsx]

## Sheet: 2A
MouseID	Diet	p_P	p_C	p_F	basal.glucose
P1.1	1	7	33	60	9.1
P1.2	1	7	33	60	9.35
P1.3	1	7	33	60	7.95
P1.4	1	7	33	60	8.8
P1.5	1	7	33	60	10.45
P1.6	1	7	33	60	7.05
P2.1	2	7	78	15	10.25
P2.2	2	7	78	15	10.05
P2.3	2	7	78	15	6.7
P2.4	2	7	78	15	9.75
P2.5	2	7	78	15	13.2
P2.6	2	7	78	15	11.7
P3.1	3	14	56	30	10.85
P3.2	3	14	56	30	10.35
P3.3	3	14	56	30	13
P3.4	3	14	56	30	9.45
P3.5	3	14	56	30	13
P3.6	3	14	56	30	10.75
P4.1	4	14	26	60	9.2
P4.2	4	14	26	60	10.35
P4.3	4	14	26	60	10.6
P4.4	4	14	26	60	7.75
P4.5	4	14	26	60	11.65
P4.6	4	14	26	60	11.55
P5.1	5	21	64	15	9.5
P5.2	5	21	64	15	12.3
P5.3	5	21	64	15	12.05
P5.4	5	21	64	15	9.9
P5.5	5	21	64	15	12.5
P5.6	5	21	64	15	10.15
P6.1	6	21	34	45	9.75
P6.2	6	21	34	45	11.65
P6.3	6	21	34	45	8.7
P6.4	6	21	34	45	10.5
P6.5	6	21	34	45	10.2
P6.6	6	21	34	45	9.65
P7.1	7	30	40	30	8.15
P7.2	7	30	40	30	11.55
P7.3	7	30	40	30	12.55
P7.4	7	30	40	30	11.35
P7.5	7	30	40	30	11.15
P7.6	7	30	40	30	10.55
P8.1	8	35	20	45	8.8
P8.2	8	35	20	45	10.85
P8.3	8	35	20	45	10.45
P8.4	8	35	20	45	6.5
P8.5	8	35	20	45	10.4
P8.6	8	35	20	45	9.4
P9.1	9	42	43	15	8.65
P9.2	9	42	43	15	12.9
P9.3	9	42	43	15	9.6
P9.4	9	42	43	15	8.45
P9.5	9	42	43	15	12.3
P9.6	9	42	43	15	10.8
P10.1	10	50	20	30	10.1
P10.2	10	50	20	30	11.6
P10.3	10	50	20	30	9.95
P10.4	10	50	20	30	10.75
P10.5	10	50	20	30	11.35
P10.6	10	50	20	30	10.1

## Sheet: 2B
MouseID	Diet	p_P	p_C	p_F	sWAT
P1.1	1	7	33	60	0.2867
P1.2	1	7	33	60	0.2356
P1.3	1	7	33	60	0.2208
P1.4	1	7	33	60	0.3007
P1.5	1	7	33	60	0.2224
P1.6	1	7	33	60	0.2392
P2.1	2	7	78	15	0.5584
P2.2	2	7	78	15	0.3927
P2.3	2	7	78	15	0.1888
P2.4	2	7	78	15	0.2531
P2.5	2	7	78	15	0.6898
P2.6	2	7	78	15	1.7025
P3.1	3	14	56	30	0.5366
P3.2	3	14	56	30	0.456
P3.3	3	14	56	30	1.6486
P3.4	3	14	56	30	0.6178
P3.5	3	14	56	30	1.1357
P3.6	3	14	56	30	0.3977
P4.1	4	14	26	60	0.2863
P4.2	4	14	26	60	0.3781
P4.3	4	14	26	60	0.3333
P4.4	4	14	26	60	0.4333
P4.5	4	14	26	60	0.3905
P4.6	4	14	26	60	0.2567
P5.1	5	21	64	15	0.6238
P5.2	5	21	64	15	0.9972
P5.3	5	21	64	15	1.4129
P5.4	5	21	64	15	0.6848
P5.5	5	21	64	15	0.4903
P5.6	5	21	64	15	0.8125
P6.1	6	21	34	45	0.4883
P6.2	6	21	34	45	0.3683
P6.3	6	21	34	45	0.4392
P6.4	6	21	34	45	0.5344
P6.5	6	21	34	45	0.4386
P6.6	6	21	34	45	0.3619
P7.1	7	30	40	30	0.6595
P7.2	7	30	40	30	1.5948
P7.3	7	30	40	30	1.4629
P7.4	7	30	40	30	1.7162
P7.5	7	30	40	30	1.0006
P7.6	7	30	40	30	0.4688
P8.1	8	35	20	45	0.3599
P8.2	8	35	20	45	0.2669
P8.3	8	35	20	45	0.5431
P8.4	8	35	20	45	0.6965
P8.5	8	35	20	45	0.5368
P8.6	8	35	20	45	0.3207
P9.1	9	42	43	15	0.4219
P9.2	9	42	43	15	0.3423
P9.3	9	42	43	15	0.7793
P9.4	9	42	43	15	0.4876
P9.5	9	42	43	15	0.5473
P9.6	9	42	43	15	0.5461
P10.1	10	50	20	30	0.5723
P10.2	10	50	20	30	0.9586
P10.3	10	50	20	30	0.4507
P10.4	10	50	20	30	0.5242
P10.5	10	50	20	30	0.6301
P10.6	10	50	20	30	0.2817

## Sheet: 2C
MouseID	Diet	p_P	p_C	p_F	BAT
P1.1	1	7	33	60	0.0516
P1.2	1	7	33	60	0.0495
P1.3	1	7	33	60	0.0576
P1.4	1	7	33	60	0.1016
P1.5	1	7	33	60	0.0586
P1.6	1	7	33	60	0.0565
P2.1	2	7	78	15	0.12
P2.2	2	7	78	15	0.122
P2.3	2	7	78	15	0.0484
P2.4	2	7	78	15	0.1061
P2.5	2	7	78	15	0.1605
P2.6	2	7	78	15	0.4587
P3.1	3	14	56	30	0.1333
P3.2	3	14	56	30	0.1667
P3.3	3	14	56	30	0.4524
P3.4	3	14	56	30	0.1327
P3.5	3	14	56	30	0.2168
P3.6	3	14	56	30	0.1396
P4.1	4	14	26	60	0.0602
P4.2	4	14	26	60	0.0618
P4.3	4	14	26	60	0.0684
P4.4	4	14	26	60	0.0673
P4.5	4	14	26	60	0.0675
P4.6	4	14	26	60	0.084
P5.1	5	21	64	15	0.2177
P5.2	5	21	64	15	0.1568
P5.3	5	21	64	15	0.2698
P5.4	5	21	64	15	0.1154
P5.5	5	21	64	15	0.143
P5.6	5	21	64	15	0.1878
P6.1	6	21	34	45	0.1022
P6.2	6	21	34	45	0.0866
P6.3	6	21	34	45	0.1023
P6.4	6	21	34	45	0.1007
P6.5	6	21	34	45	0.1223
P6.6	6	21	34	45	0.1144
P7.1	7	30	40	30	0.2366
P7.2	7	30	40	30	0.2751
P7.3	7	30	40	30	0.1827
P7.4	7	30	40	30	0.2641
P7.5	7	30	40	30	0.1703
P7.6	7	30	40	30	0.1639
P8.1	8	35	20	45	0.0883
P8.2	8	35	20	45	0.0599
P8.3	8	35	20	45	0.1302
P8.4	8	35	20	45	0.0674
P8.5	8	35	20	45	0.1021
P8.6	8	35	20	45	0.0837
P9.1	9	42	43	15	0.0664
P9.2	9	42	43	15	0.0811
P9.3	9	42	43	15	0.1364
P9.4	9	42	43	15	0.085
P9.5	9	42	43	15	0.0827
P9.6	9	42	43	15	0.1665
P10.1	10	50	20	30	0.0987
P10.2	10	50	20	30	0.132
P10.3	10	50	20	30	0.075
P10.4	10	50	20	30	0.0845
P10.5	10	50	20	30	0.1256
P10.6	10	50	20	30	0.0802

## Sheet: 2D
PatID	Diet	p_P	p_C	p_F	basal.glucose
P1.1	1	7	33	60	7.425
P1.3	1	7	33	60	8.775
P1.4	1	7	33	60	9.9
P1.5	1	7	33	60	8.975
P1.6	1	7	33	60	8.6
P2.1	2	7	78	15	9.725
P2.2	2	7	78	15	10.05
P2.3	2	7	78	15	8.725
P2.4	2	7	78	15	8.75
P2.5	2	7	78	15	8.525
P2.6	2	7	78	15	9.325
P3.1	3	14	56	30	9.45
P3.2	3	14	56	30	8.7
P3.3	3	14	56	30	10.8
P3.4	3	14	56	30	9.85
P3.5	3	14	56	30	9.075
P3.6	3	14	56	30	9
P4.1	4	14	26	60	9.275
P4.2	4	14	26	60	7.975
P4.3	4	14	26	60	8.75
P4.4	4	14	26	60	10.35
P4.5	4	14	26	60	7.45
P4.6	4	14	26	60	8.675
P5.1	5	21	64	15	7.725
P5.3	5	21	64	15	8.575
P5.6	5	21	64	15	8.775
P6.1	6	21	34	45	9.4
P6.2	6	21	34	45	9.5
P6.3	6	21	34	45	9.775
P6.5	6	21	34	45	9.3
P6.6	6	21	34	45	10.075
P7.1	7	30	40	30	9.3
P7.2	7	30	40	30	8.975
P7.3	7	30	40	30	9.425
P7.4	7	30	40	30	9.6
P7.5	7	30	40	30	8.95
P7.6	7	30	40	30	8.875
P8.1	8	35	20	45	9.975
P8.2	8	35	20	45	8.75
P8.3	8	35	20	45	9.225
P8.4	8	35	20	45	8
P8.5	8	35	20	45	9.875
P8.6	8	35	20	45	9.175
P9.1	9	42	43	15	8.575
P9.3	9	42	43	15	9.05
P9.6	9	42	43	15	7.6
P10.1	10	50	20	30	8.125
P10.3	10	50	20	30	8.1
P10.4	10	50	20	30	9.05
P10.5	10	50	20	30	9.25

## Sheet: 2E
PatID	Diet	p_P	p_C	p_F	sWAT
P1.1	1	7	33	60	0.29265
P1.3	1	7	33	60	0.41435
P1.4	1	7	33	60	0.6633
P1.5	1	7	33	60	0.2785
P1.6	1	7	33	60	0.36865
P2.1	2	7	78	15	0.1971
P2.2	2	7	78	15	0.28695
P2.3	2	7	78	15	0.4802
P2.4	2	7	78	15	0.29815
P2.5	2	7	78	15	0.37175
P2.6	2	7	78	15	0.27195
P3.1	3	14	56	30	0.1583
P3.2	3	14	56	30	0.273
P3.3	3	14	56	30	0.3334
P3.4	3	14	56	30	0.37295
P3.5	3	14	56	30	0.28305
P3.6	3	14	56	30	0.5777
P4.1	4	14	26	60	0.3175
P4.2	4	14	26	60	0.2848
P4.3	4	14	26	60	0.5214
P4.4	4	14	26	60	0.3576
P4.5	4	14	26	60	0.5149
P4.6	4	14	26	60	0.38655
P5.1	5	21	64	15	0.2645
P5.3	5	21	64	15	0.1782
P5.6	5	21	64	15	0.2138
P6.1	6	21	34	45	0.30375
P6.2	6	21	34	45	0.2716
P6.3	6	21	34	45	0.42875
P6.5	6	21	34	45	0.31145
P6.6	6	21	34	45	0.2775
P7.1	7	30	40	30	0.1812
P7.2	7	30	40	30	0.26535
P7.3	7	30	40	30	0.34025
P7.4	7	30	40	30	0.2677
P7.5	7	30	40	30	0.3319
P7.6	7	30	40	30	0.4041
P8.1	8	35	20	45	0.4226
P8.2	8	35	20	45	0.33325
P8.3	8	35	20	45	0.35225
P8.4	8	35	20	45	0.2855
P8.5	8	35	20	45	0.33835
P8.6	8	35	20	45	0.31525
P9.1	9	42	43	15	0.2407
P9.3	9	42	43	15	0.2996
P9.6	9	42	43	15	0.266
P10.1	10	50	20	30	0.28245
P10.3	10	50	20	30	0.30385
P10.4	10	50	20	30	0.2201
P10.5	10	50	20	30	0.38545

## Sheet: 2F
PatID	Diet	p_P	p_C	p_F	BAT
P1.1	1	7	33	60	0.04025
P1.3	1	7	33	60	0.0371
P1.4	1	7	33	60	0.0465
P1.5	1	7	33	60	0.03195
P1.6	1	7	33	60	0.0452
P2.1	2	7	78	15	0.04915
P2.2	2	7	78	15	0.04845
P2.3	2	7	78	15	0.07665
P2.4	2	7	78	15	0.0354
P2.5	2	7	78	15	0.07785
P2.6	2	7	78	15	0.0361
P3.1	3	14	56	30	0.0528
P3.2	3	14	56	30	0.0736
P3.3	3	14	56	30	0.03775
P3.4	3	14	56	30	0.05335
P3.5	3	14	56	30	0.0718
P3.6	3	14	56	30	0.07785
P4.1	4	14	26	60	0.04965
P4.2	4	14	26	60	0.0631
P4.3	4	14	26	60	0.0473
P4.4	4	14	26	60	0.0367
P4.5	4	14	26	60	0.0561
P4.6	4	14	26	60	0.04875
P5.1	5	21	64	15	0.05875
P5.3	5	21	64	15	0.05405
P5.6	5	21	64	15	0.0885
P6.1	6	21	34	45	0.05105
P6.2	6	21	34	45	0.03805
P6.3	6	21	34	45	0.0431
P6.5	6	21	34	45	0.0356
P6.6	6	21	34	45	0.03245
P7.1	7	30	40	30	0.0437
P7.2	7	30	40	30	0.09
P7.3	7	30	40	30	0.0938
P7.4	7	30	40	30	0.057
P7.5	7	30	40	30	0.0884
P7.6	7	30	40	30	0.0527
P8.1	8	35	20	45	0.11875
P8.2	8	35	20	45	0.04115
P8.3	8	35	20	45	0.03545
P8.4	8	35	20	45	0.0736
P8.5	8	35	20	45	0.0783
P8.6	8	35	20	45	0.0633
P9.1	9	42	43	15	0.04535
P9.3	9	42	43	15	0.0464
P9.6	9	42	43	15	0.04855
P10.1	10	50	20	30	0.03025
P10.3	10	50	20	30	0.0611
P10.4	10	50	20	30	0.05455
P10.5	10	50	20	30	0.04145
