# Supplementary material for: Paternal dietary macronutrient balance and energy intake drive metabolic and behavioral differences among offspring
Source: Nat Commun. 2024 Apr 6;15:2982. doi: 10.1038/s41467-024-46782-y (PMC10998877; doi:10.1038/s41467-024-46782-y)
Supplement: Supplementary file 6 — Source Data [file 41467_2024_46782_MOESM6_ESM.zip › Source Data /Source Data Figure 3.xlsx]

## Sheet: 3A
MouseID	Diet	p_P	p_C	p_F	closed.perc
P1.1	1	7	33	60	59.3
P1.2	1	7	33	60	52.2
P1.3	1	7	33	60	53.1
P1.4	1	7	33	60	76.5
P1.5	1	7	33	60	69.1
P1.6	1	7	33	60	68.4
P2.1	2	7	78	15	80
P2.2	2	7	78	15	84.4
P2.3	2	7	78	15	60.1
P2.4	2	7	78	15	83.1
P2.5	2	7	78	15	48.6
P2.6	2	7	78	15	71.7
P3.1	3	14	56	30	50.9
P3.2	3	14	56	30	67.7
P3.3	3	14	56	30	56.5
P3.4	3	14	56	30	62.5
P3.5	3	14	56	30	69.4
P3.6	3	14	56	30	64.4
P4.1	4	14	26	60	68.2
P4.2	4	14	26	60	63.2
P4.3	4	14	26	60	56.6
P4.4	4	14	26	60	54
P4.5	4	14	26	60	43.8
P4.6	4	14	26	60	66.3
P5.1	5	21	64	15	64.9
P5.2	5	21	64	15	66.6
P5.3	5	21	64	15	59.9
P5.4	5	21	64	15	58.4
P5.5	5	21	64	15	57.2
P5.6	5	21	64	15	51.7
P6.1	6	21	34	45	47.7
P6.2	6	21	34	45	58.4
P6.3	6	21	34	45	57.7
P6.4	6	21	34	45	73.9
P6.5	6	21	34	45	62.6
P6.6	6	21	34	45	75.9
P7.1	7	30	40	30	68.3
P7.2	7	30	40	30	55.8
P7.3	7	30	40	30	51.3
P7.4	7	30	40	30	63
P7.5	7	30	40	30	60.2
P7.6	7	30	40	30	51.7
P8.1	8	35	20	45	45.7
P8.2	8	35	20	45	57.8
P8.3	8	35	20	45	75.6
P8.4	8	35	20	45	60.2
P8.5	8	35	20	45	58.1
P8.6	8	35	20	45	58.7
P9.1	9	42	43	15	60.6
P9.2	9	42	43	15	56.1
P9.3	9	42	43	15	64.1
P9.4	9	42	43	15	61.6
P9.5	9	42	43	15	62.8
P9.6	9	42	43	15	63.5
P10.1	10	50	20	30	61.1
P10.2	10	50	20	30	57.1
P10.3	10	50	20	30	38.4
P10.4	10	50	20	30	63.1
P10.5	10	50	20	30	53.6
P10.6	10	50	20	30	70.8

## Sheet: 3B
MouseID	Diet	p_P	p_C	p_F	centre.perc
P1.1	1	7	33	60	31.1
P1.2	1	7	33	60	33.5
P1.3	1	7	33	60	28.8
P1.4	1	7	33	60	22.9
P1.5	1	7	33	60	21.3
P1.6	1	7	33	60	17.5
P2.1	2	7	78	15	13.7
P2.2	2	7	78	15	15
P2.3	2	7	78	15	23.4
P2.4	2	7	78	15	10.9
P2.5	2	7	78	15	26.2
P2.6	2	7	78	15	26.5
P3.1	3	14	56	30	18.4
P3.2	3	14	56	30	21.3
P3.3	3	14	56	30	27
P3.4	3	14	56	30	24.2
P3.5	3	14	56	30	17.6
P3.6	3	14	56	30	19.3
P4.1	4	14	26	60	28
P4.2	4	14	26	60	35.5
P4.3	4	14	26	60	35.8
P4.4	4	14	26	60	29.1
P4.5	4	14	26	60	27.1
P4.6	4	14	26	60	20
P5.1	5	21	64	15	22.9
P5.2	5	21	64	15	23.3
P5.3	5	21	64	15	22.9
P5.4	5	21	64	15	20.5
P5.5	5	21	64	15	16.7
P5.6	5	21	64	15	31.2
P6.1	6	21	34	45	22.8
P6.2	6	21	34	45	23.3
P6.3	6	21	34	45	39.8
P6.4	6	21	34	45	16
P6.5	6	21	34	45	23.7
P6.6	6	21	34	45	17.7
P7.1	7	30	40	30	24.6
P7.2	7	30	40	30	32.2
P7.3	7	30	40	30	33.2
P7.4	7	30	40	30	19.8
P7.5	7	30	40	30	20
P7.6	7	30	40	30	28.7
P8.1	8	35	20	45	23.6
P8.2	8	35	20	45	28.8
P8.3	8	35	20	45	12.8
P8.4	8	35	20	45	21.6
P8.5	8	35	20	45	29.1
P8.6	8	35	20	45	28.2
P9.1	9	42	43	15	20.8
P9.2	9	42	43	15	26.9
P9.3	9	42	43	15	14.4
P9.4	9	42	43	15	19.9
P9.5	9	42	43	15	16.8
P9.6	9	42	43	15	14.8
P10.1	10	50	20	30	20.6
P10.2	10	50	20	30	20.6
P10.3	10	50	20	30	35.1
P10.4	10	50	20	30	12.5
P10.5	10	50	20	30	25.2
P10.6	10	50	20	30	17.5

## Sheet: 3C
MouseID	Diet	p_P	p_C	p_F	centre.bout
P1.1	1	7	33	60	33
P1.2	1	7	33	60	31
P1.3	1	7	33	60	31
P1.4	1	7	33	60	23
P1.5	1	7	33	60	26
P1.6	1	7	33	60	31
P2.1	2	7	78	15	23
P2.2	2	7	78	15	21
P2.3	2	7	78	15	19
P2.4	2	7	78	15	21
P2.5	2	7	78	15	37
P2.6	2	7	78	15	17
P3.1	3	14	56	30	22
P3.2	3	14	56	30	25
P3.3	3	14	56	30	29
P3.4	3	14	56	30	33
P3.5	3	14	56	30	24
P3.6	3	14	56	30	35
P4.1	4	14	26	60	28
P4.2	4	14	26	60	30
P4.3	4	14	26	60	29
P4.4	4	14	26	60	31
P4.5	4	14	26	60	38
P4.6	4	14	26	60	23
P5.1	5	21	64	15	33
P5.2	5	21	64	15	24
P5.3	5	21	64	15	28
P5.4	5	21	64	15	31
P5.5	5	21	64	15	26
P5.6	5	21	64	15	27
P6.1	6	21	34	45	30
P6.2	6	21	34	45	27
P6.3	6	21	34	45	19
P6.4	6	21	34	45	20
P6.5	6	21	34	45	27
P6.6	6	21	34	45	28
P7.1	7	30	40	30	30
P7.2	7	30	40	30	38
P7.3	7	30	40	30	30
P7.4	7	30	40	30	31
P7.5	7	30	40	30	32
P7.6	7	30	40	30	30
P8.1	8	35	20	45	35
P8.2	8	35	20	45	32
P8.3	8	35	20	45	24
P8.4	8	35	20	45	33
P8.5	8	35	20	45	35
P8.6	8	35	20	45	35
P9.1	9	42	43	15	34
P9.2	9	42	43	15	26
P9.3	9	42	43	15	30
P9.4	9	42	43	15	30
P9.5	9	42	43	15	30
P9.6	9	42	43	15	33
P10.1	10	50	20	30	31
P10.2	10	50	20	30	41
P10.3	10	50	20	30	29
P10.4	10	50	20	30	30
P10.5	10	50	20	30	29
P10.6	10	50	20	30	31

## Sheet: 3D
PatID	Diet	p_P	p_C	p_F	closed.perc
P1.1	1	7	33	60	54.4
P1.2	1	7	33	60	51.85
P1.3	1	7	33	60	53.65
P1.4	1	7	33	60	50.5
P1.5	1	7	33	60	54.75
P1.6	1	7	33	60	61.8
P2.1	2	7	78	15	57.25
P2.2	2	7	78	15	62.95
P2.3	2	7	78	15	61.65
P2.4	2	7	78	15	44.15
P2.5	2	7	78	15	52.5
P2.6	2	7	78	15	57.5
P3.1	3	14	56	30	52.15
P3.3	3	14	56	30	55.2
P3.4	3	14	56	30	59.75
P3.5	3	14	56	30	46.2
P3.6	3	14	56	30	48.6
P4.1	4	14	26	60	50.1
P4.2	4	14	26	60	48.9
P4.3	4	14	26	60	50.35
P4.4	4	14	26	60	50.75
P4.5	4	14	26	60	56.45
P4.6	4	14	26	60	53.4
P5.1	5	21	64	15	49.1
P5.3	5	21	64	15	55.6
P5.6	5	21	64	15	51.4
P6.1	6	21	34	45	54
P6.2	6	21	34	45	43.5
P6.3	6	21	34	45	50.8
P6.5	6	21	34	45	52.15
P6.6	6	21	34	45	49.2
P7.1	7	30	40	30	42.35
P7.2	7	30	40	30	52.3
P7.3	7	30	40	30	49.35
P7.4	7	30	40	30	60.6
P7.5	7	30	40	30	47
P8.1	8	35	20	45	43.6
P8.2	8	35	20	45	55.15
P8.3	8	35	20	45	42.2
P8.4	8	35	20	45	52.5
P8.5	8	35	20	45	45.9
P8.6	8	35	20	45	40.9
P9.1	9	42	43	15	52.8
P9.3	9	42	43	15	61.1
P9.6	9	42	43	15	47.95
P10.1	10	50	20	30	49.75
P10.3	10	50	20	30	50.65
P10.4	10	50	20	30	52.65
P10.5	10	50	20	30	41.6
P10.6	10	50	20	30	51.1

## Sheet: 3E
PatID	Diet	p_P	p_C	p_F	centre.perc
P1.1	1	7	33	60	21.1
P1.2	1	7	33	60	25.4
P1.3	1	7	33	60	19.05
P1.4	1	7	33	60	24.55
P1.5	1	7	33	60	18.65
P1.6	1	7	33	60	25.8
P2.1	2	7	78	15	22.35
P2.2	2	7	78	15	18.8
P2.3	2	7	78	15	24.25
P2.4	2	7	78	15	20.2
P2.5	2	7	78	15	20.65
P2.6	2	7	78	15	25.3
P3.1	3	14	56	30	27.95
P3.3	3	14	56	30	23.95
P3.4	3	14	56	30	27.95
P3.5	3	14	56	30	17.05
P3.6	3	14	56	30	19.05
P4.1	4	14	26	60	24.7
P4.2	4	14	26	60	25.5
P4.3	4	14	26	60	27.1
P4.4	4	14	26	60	23.45
P4.5	4	14	26	60	25.75
P4.6	4	14	26	60	23.95
P5.1	5	21	64	15	30.65
P5.3	5	21	64	15	23.3
P5.6	5	21	64	15	19.1
P6.1	6	21	34	45	25.1
P6.2	6	21	34	45	34.25
P6.3	6	21	34	45	27.75
P6.5	6	21	34	45	21
P6.6	6	21	34	45	28.55
P7.1	7	30	40	30	21.75
P7.2	7	30	40	30	25.4
P7.3	7	30	40	30	26.25
P7.4	7	30	40	30	23
P7.5	7	30	40	30	33.45
P8.1	8	35	20	45	27
P8.2	8	35	20	45	21.85
P8.3	8	35	20	45	29.5
P8.4	8	35	20	45	25.2
P8.5	8	35	20	45	28.3
P8.6	8	35	20	45	25.45
P9.1	9	42	43	15	19.3
P9.3	9	42	43	15	21.15
P9.6	9	42	43	15	22.95
P10.1	10	50	20	30	27.4
P10.3	10	50	20	30	27.3
P10.4	10	50	20	30	30.3
P10.5	10	50	20	30	29.4
P10.6	10	50	20	30	27.05

## Sheet: 3F
PatID	Diet	p_P	p_C	p_F	centre.bout
P1.1	1	7	33	60	29
P1.2	1	7	33	60	39.5
P1.3	1	7	33	60	39
P1.4	1	7	33	60	35.5
P1.5	1	7	33	60	42
P1.6	1	7	33	60	31
P2.1	2	7	78	15	30.5
P2.2	2	7	78	15	27
P2.3	2	7	78	15	28
P2.4	2	7	78	15	39.5
P2.5	2	7	78	15	30
P2.6	2	7	78	15	29.5
P3.1	3	14	56	30	32
P3.3	3	14	56	30	35.5
P3.4	3	14	56	30	32.5
P3.5	3	14	56	30	36.5
P3.6	3	14	56	30	37.5
P4.1	4	14	26	60	31.5
P4.2	4	14	26	60	37
P4.3	4	14	26	60	36
P4.4	4	14	26	60	41.5
P4.5	4	14	26	60	29.5
P4.6	4	14	26	60	36.5
P5.1	5	21	64	15	39.5
P5.3	5	21	64	15	43
P5.6	5	21	64	15	34
P6.1	6	21	34	45	26.5
P6.2	6	21	34	45	32.5
P6.3	6	21	34	45	34.5
P6.5	6	21	34	45	33
P6.6	6	21	34	45	29.5
P7.1	7	30	40	30	36
P7.2	7	30	40	30	37
P7.3	7	30	40	30	30.5
P7.4	7	30	40	30	26
P7.5	7	30	40	30	32.5
P8.1	8	35	20	45	41.5
P8.2	8	35	20	45	39.5
P8.3	8	35	20	45	40
P8.4	8	35	20	45	39
P8.5	8	35	20	45	33.5
P8.6	8	35	20	45	39
P9.1	9	42	43	15	37
P9.3	9	42	43	15	30.5
P9.6	9	42	43	15	45
P10.1	10	50	20	30	34
P10.3	10	50	20	30	37.5
P10.4	10	50	20	30	33
P10.5	10	50	20	30	33
P10.6	10	50	20	30	41.5
