# Supplementary material for: Paternal dietary macronutrient balance and energy intake drive metabolic and behavioral differences among offspring
Source: Nat Commun. 2024 Apr 6;15:2982. doi: 10.1038/s41467-024-46782-y (PMC10998877; doi:10.1038/s41467-024-46782-y)
Supplement: Supplementary file 6 — Source Data [file 41467_2024_46782_MOESM6_ESM.zip › Source Data /Source Data Figure 4.xlsx]

## Sheet: 4A
MouseID	Diet	eaten.P	eaten.C	eaten.F	HOMA
P1.1	1	3.5329	16.6551	30.282	0.1621
P1.2	1	3.30138	15.5636	28.2975	0.137108
P1.3	1	3.74556	17.6576	32.1048	0.078094
P1.4	1	3.91878	18.4742	33.5895	0.246661
P1.5	1	3.55005	16.7359	30.429	0.172904
P1.6	1	3.71983	17.5364	31.8843	0.138678
P2.1	2	3.61008	40.2266	7.73588	0.22721
P2.2	2	3.91878	43.6664	8.39738	0.233988
P2.3	2	3.31338	36.9205	7.1001	0.0625004
P2.4	2	3.71298	41.3732	7.95638	0.179904
P2.5	2	3.48145	38.7933	7.46025	0.505778
P2.6	2	3.88619	43.3033	8.32755	0.560081
P3.1	3	4.95635	19.8254	10.6207	0.529284
P3.2	3	5.53945	22.1578	11.8703	0.37245
P3.3	3	6.17057	24.6823	13.2226	1.36898
P3.4	3	4.54475	18.179	9.73875	0.317816
P3.5	3	5.81385	23.2554	12.4582	0.529809
P3.6	3	5.66293	22.6517	12.1349	0.281357
P4.1	4	5.6938	10.5742	24.402	0.166284
P4.2	4	5.3165	9.8735	22.785	0.249826
P4.3	4	5.88245	10.9245	25.2105	0.19852
P4.4	4	5.50515	10.2239	23.5935	0.161446
P4.5	4	4.9735	9.2365	21.315	0.255544
P4.6	4	5.26505	9.77795	22.5645	0.263929
P5.1	5	10.7788	32.8496	7.69913	0.505615
P5.2	5	9.74978	29.7136	6.96413	0.673838
P5.3	5	9.61086	29.2902	6.8649	1.38618
P5.4	5	8.51498	25.9504	6.08212	0.499033
P5.5	5	9.8784	30.1056	7.056	0.409721
P5.6	5	8.7002	26.5149	6.21443	0.418212
P6.1	6	7.203	11.662	15.435	0.230841
P6.2	6	7.22872	11.7036	15.4901	0.284943
P6.3	6	7.25445	11.7453	15.5452	0.163961
P6.4	6	7.4088	11.9952	15.876	0.396709
P6.5	6	7.38307	11.9535	15.8209	0.577988
P6.6	6	7.28532	11.7953	15.6114	0.193004
P7.1	7	11.2455	14.994	11.2455	0.97664
P7.2	7	12.1275	16.17	12.1275	0.530984
P7.3	7	12.5538	16.7384	12.5538	0.954084
P7.4	7	10.584	14.112	10.584	0.741777
P7.5	7	11.76	15.68	11.76	0.54717
P7.6	7	11.3263	15.1018	11.3263	0.569651
P8.1	8	12.9054	7.3745	16.5926	0.261986
P8.2	8	11.3619	6.4925	14.6081	0.288579
P8.3	8	11.6191	6.6395	14.9389	0.548003
P8.4	8	14.3631	8.2075	18.4669	0.403676
P8.5	8	14.1487	8.085	18.1913	0.884017
P8.6	8	14.7747	8.4427	18.9961	0.161651
P9.1	9	18.522	18.963	6.615	0.245972
P9.2	9	18.1104	18.5416	6.468	0.24765
P9.3	9	17.2975	17.7093	6.17767	0.481717
P9.4	9	17.6473	18.0675	6.30262	0.209382
P9.5	9	17.5959	18.0148	6.28425	0.536266
P9.6	9	18.2853	18.7207	6.53048	0.460768
P10.1	10	19.7225	7.889	11.8335	0.340556
P10.2	10	21.07	8.428	12.642	0.434797
P10.3	10	18.4975	7.399	11.0985	0.176032
P10.4	10	23.9977	9.5991	14.3986	0.261382
P10.5	10	23.1525	9.261	13.8915	0.435864
P10.6	10	21.1558	8.4623	12.6935	0.13205

## Sheet: 4B
PatID	Diet	pat_eaten.P	pat_eaten.C	pat_eaten.F	litter	perc.fat
P1.1	1	3.5329	16.6551	30.282	7	8.09124
P1.3	1	3.74556	17.6576	32.1048	9	11.2666
P1.4	1	3.91878	18.4742	33.5895	6	24.7636
P1.5	1	3.55005	16.7359	30.429	9	11.061
P1.6	1	3.71983	17.5364	31.8843	10	11.4705
P2.1	2	3.61008	40.2266	7.73588	7	12.1153
P2.2	2	3.91878	43.6664	8.39738	7	9.37204
P2.3	2	3.31338	36.9205	7.1001	6	14.7678
P2.4	2	3.71298	41.3732	7.95638	8	12.2999
P2.5	2	3.48145	38.7933	7.46025	5	16.314
P2.6	2	3.88619	43.3033	8.32755	8	9.52912
P3.1	3	4.95635	19.8254	10.6207	10	8.82966
P3.2	3	5.53945	22.1578	11.8703	3	17.2727
P3.3	3	6.17057	24.6823	13.2226	10	14.3308
P3.4	3	4.54475	18.179	9.73875	9	17.386
P3.5	3	5.81385	23.2554	12.4582	8	9.99434
P3.6	3	5.66293	22.6517	12.1349	9	18.2511
P4.1	4	5.6938	10.5742	24.402	8	10.2715
P4.2	4	5.3165	9.8735	22.785	8	9.6377
P4.3	4	5.88245	10.9245	25.2105	5	14.477
P4.4	4	5.50515	10.2239	23.5935	7	9.59459
P4.5	4	4.9735	9.2365	21.315	3	17.8853
P4.6	4	5.26505	9.77795	22.5645	8	13.4746
P5.1	5	10.7788	32.8496	7.69913	8	10.7022
P5.3	5	9.61086	29.2902	6.8649	8	8.27883
P5.6	5	8.7002	26.5149	6.21443	9	8.34999
P6.1	6	7.203	11.662	15.435	8	10.0279
P6.2	6	7.22872	11.7036	15.4901	9	10.7701
P6.3	6	7.25445	11.7453	15.5452	5	12.3995
P6.5	6	7.38307	11.9535	15.8209	6	13.5147
P6.6	6	7.28532	11.7953	15.6114	8	10.196
P7.1	7	11.2455	14.994	11.2455	11	9.85849
P7.2	7	12.1275	16.17	12.1275	7	14.3689
P7.3	7	12.5538	16.7384	12.5538	9	9.93882
P7.4	7	10.584	14.112	10.584	7	10.0323
P7.5	7	11.76	15.68	11.76	7	9.59148
P7.6	7	11.3263	15.1018	11.3263	2	12.7311
P8.1	8	12.9054	7.3745	16.5926	9	12.3551
P8.2	8	11.3619	6.4925	14.6081	5	11.9593
P8.3	8	11.6191	6.6395	14.9389	8	9.66533
P8.4	8	14.3631	8.2075	18.4669	11	11.87
P8.5	8	14.1487	8.085	18.1913	7	12.2831
P8.6	8	14.7747	8.4427	18.9961	8	13.5078
P9.1	9	18.522	18.963	6.615	7	9.97585
P9.3	9	17.2975	17.7093	6.17767	4	12.5941
P9.6	9	18.2853	18.7207	6.53048	8	10.9535
P10.1	10	19.7225	7.889	11.8335	10	7.05782
P10.3	10	18.4975	7.399	11.0985	6	14.6848
P10.4	10	23.9977	9.5991	14.3986	8	8.81917
P10.5	10	23.1525	9.261	13.8915	7	12.492

## Sheet: 4C
MouseID	Diet	eaten.P	eaten.C	eaten.F	HOMA
P1.1	1	3.5329	16.6551	30.282	0.1621
P1.2	1	3.30138	15.5636	28.2975	0.137108
P1.3	1	3.74556	17.6576	32.1048	0.078094
P1.4	1	3.91878	18.4742	33.5895	0.246661
P1.5	1	3.55005	16.7359	30.429	0.172904
P1.6	1	3.71983	17.5364	31.8843	0.138678
P2.1	2	3.61008	40.2266	7.73588	0.22721
P2.2	2	3.91878	43.6664	8.39738	0.233988
P2.3	2	3.31338	36.9205	7.1001	0.0625004
P2.4	2	3.71298	41.3732	7.95638	0.179904
P2.5	2	3.48145	38.7933	7.46025	0.505778
P2.6	2	3.88619	43.3033	8.32755	0.560081
P3.1	3	4.95635	19.8254	10.6207	0.529284
P3.2	3	5.53945	22.1578	11.8703	0.37245
P3.3	3	6.17057	24.6823	13.2226	1.36898
P3.4	3	4.54475	18.179	9.73875	0.317816
P3.5	3	5.81385	23.2554	12.4582	0.529809
P3.6	3	5.66293	22.6517	12.1349	0.281357
P4.1	4	5.6938	10.5742	24.402	0.166284
P4.2	4	5.3165	9.8735	22.785	0.249826
P4.3	4	5.88245	10.9245	25.2105	0.19852
P4.4	4	5.50515	10.2239	23.5935	0.161446
P4.5	4	4.9735	9.2365	21.315	0.255544
P4.6	4	5.26505	9.77795	22.5645	0.263929
P5.1	5	10.7788	32.8496	7.69913	0.505615
P5.2	5	9.74978	29.7136	6.96413	0.673838
P5.3	5	9.61086	29.2902	6.8649	1.38618
P5.4	5	8.51498	25.9504	6.08212	0.499033
P5.5	5	9.8784	30.1056	7.056	0.409721
P5.6	5	8.7002	26.5149	6.21443	0.418212
P6.1	6	7.203	11.662	15.435	0.230841
P6.2	6	7.22872	11.7036	15.4901	0.284943
P6.3	6	7.25445	11.7453	15.5452	0.163961
P6.4	6	7.4088	11.9952	15.876	0.396709
P6.5	6	7.38307	11.9535	15.8209	0.577988
P6.6	6	7.28532	11.7953	15.6114	0.193004
P7.1	7	11.2455	14.994	11.2455	0.97664
P7.2	7	12.1275	16.17	12.1275	0.530984
P7.3	7	12.5538	16.7384	12.5538	0.954084
P7.4	7	10.584	14.112	10.584	0.741777
P7.5	7	11.76	15.68	11.76	0.54717
P7.6	7	11.3263	15.1018	11.3263	0.569651
P8.1	8	12.9054	7.3745	16.5926	0.261986
P8.2	8	11.3619	6.4925	14.6081	0.288579
P8.3	8	11.6191	6.6395	14.9389	0.548003
P8.4	8	14.3631	8.2075	18.4669	0.403676
P8.5	8	14.1487	8.085	18.1913	0.884017
P8.6	8	14.7747	8.4427	18.9961	0.161651
P9.1	9	18.522	18.963	6.615	0.245972
P9.2	9	18.1104	18.5416	6.468	0.24765
P9.3	9	17.2975	17.7093	6.17767	0.481717
P9.4	9	17.6473	18.0675	6.30262	0.209382
P9.5	9	17.5959	18.0148	6.28425	0.536266
P9.6	9	18.2853	18.7207	6.53048	0.460768
P10.1	10	19.7225	7.889	11.8335	0.340556
P10.2	10	21.07	8.428	12.642	0.434797
P10.3	10	18.4975	7.399	11.0985	0.176032
P10.4	10	23.9977	9.5991	14.3986	0.261382
P10.5	10	23.1525	9.261	13.8915	0.435864
P10.6	10	21.1558	8.4623	12.6935	0.13205

## Sheet: 4D
PatID	Diet	pat_eaten.P	pat_eaten.C	pat_eaten.F	litter	HOMA
P1.1	1	3.5329	16.6551	30.282	7	0.359103
P1.2	1	3.30138	15.5636	28.2975	3	0.48561
P1.3	1	3.74556	17.6576	32.1048	9	0.480845
P1.4	1	3.91878	18.4742	33.5895	6	0.406259
P1.5	1	3.55005	16.7359	30.429	9	0.39346
P1.6	1	3.71983	17.5364	31.8843	10	0.261356
P2.1	2	3.61008	40.2266	7.73588	7	0.605785
P2.2	2	3.91878	43.6664	8.39738	7	0.23218
P2.3	2	3.31338	36.9205	7.1001	6	0.904962
P2.4	2	3.71298	41.3732	7.95638	8	0.318239
P2.5	2	3.48145	38.7933	7.46025	5	0.44648
P2.6	2	3.88619	43.3033	8.32755	8	0.408721
P3.1	3	4.95635	19.8254	10.6207	10	0.278151
P3.2	3	5.53945	22.1578	11.8703	3	0.322969
P3.3	3	6.17057	24.6823	13.2226	10	0.52
P3.4	3	4.54475	18.179	9.73875	9	0.505086
P3.5	3	5.81385	23.2554	12.4582	8	0.459308
P3.6	3	5.66293	22.6517	12.1349	9	0.543523
P4.1	4	5.6938	10.5742	24.402	8	0.678749
P4.2	4	5.3165	9.8735	22.785	8	0.454561
P4.3	4	5.88245	10.9245	25.2105	5	0.537773
P4.4	4	5.50515	10.2239	23.5935	7	0.27674
P4.5	4	4.9735	9.2365	21.315	3	0.428837
P4.6	4	5.26505	9.77795	22.5645	8	0.295882
P5.1	5	10.7788	32.8496	7.69913	8	0.463377
P5.3	5	9.61086	29.2902	6.8649	8	0.600197
P5.6	5	8.7002	26.5149	6.21443	9	0.619043
P6.1	6	7.203	11.662	15.435	8	0.289506
P6.2	6	7.22872	11.7036	15.4901	9	0.648397
P6.3	6	7.25445	11.7453	15.5452	5	0.5244
P6.5	6	7.38307	11.9535	15.8209	6	0.383506
P6.6	6	7.28532	11.7953	15.6114	8	0.285328
P7.1	7	11.2455	14.994	11.2455	11	0.353372
P7.2	7	12.1275	16.17	12.1275	7	0.285431
P7.3	7	12.5538	16.7384	12.5538	9	0.466238
P7.4	7	10.584	14.112	10.584	7	0.598375
P7.5	7	11.76	15.68	11.76	7	0.714429
P8.1	8	12.9054	7.3745	16.5926	9	0.55022
P8.2	8	11.3619	6.4925	14.6081	5	0.350448
P8.3	8	11.6191	6.6395	14.9389	8	0.295057
P8.4	8	14.3631	8.2075	18.4669	11	0.506083
P8.5	8	14.1487	8.085	18.1913	7	0.676364
P8.6	8	14.7747	8.4427	18.9961	8	0.479829
P9.1	9	18.522	18.963	6.615	7	0.386893
P9.3	9	17.2975	17.7093	6.17767	4	1.00841
P9.6	9	18.2853	18.7207	6.53048	8	0.453451
P10.1	10	19.7225	7.889	11.8335	10	0.236846
P10.3	10	18.4975	7.399	11.0985	6	0.533019
P10.4	10	23.9977	9.5991	14.3986	8	0.352284
P10.5	10	23.1525	9.261	13.8915	7	0.478928
P10.6	10	21.1558	8.4623	12.6935	2	0.397341
