# Supplementary material for: Paternal dietary macronutrient balance and energy intake drive metabolic and behavioral differences among offspring
Source: Nat Commun. 2024 Apr 6;15:2982. doi: 10.1038/s41467-024-46782-y (PMC10998877; doi:10.1038/s41467-024-46782-y)
Supplement: Supplementary file 6 — Source Data [file 41467_2024_46782_MOESM6_ESM.zip › Source Data /Source Data Figure S2.xlsx]

## Sheet: S2A
MouseID	Diet	p_P	p_C	p_F	open.perc	open.bout	fast
P1.1	1	7	33	60	9.6	14	0
P1.2	1	7	33	60	14.3	10	0
P1.3	1	7	33	60	18.1	13	0
P1.4	1	7	33	60	3.8	9	28.3
P1.5	1	7	33	60	13.3	15	30.6
P1.6	1	7	33	60	16.4	14	39.4
P2.1	2	7	78	15	6.5	2	41.1
P2.2	2	7	78	15	0.6	3	33.5
P2.3	2	7	78	15	16.5	6	44.1
P2.4	2	7	78	15	6	6	0
P2.5	2	7	78	15	25.2	16	0
P2.6	2	7	78	15	1.8	3	0
P3.1	3	14	56	30	30.8	10	34.4
P3.2	3	14	56	30	11.1	9	40
P3.3	3	14	56	30	16.6	12	36.9
P3.4	3	14	56	30	13.3	8	42.2
P3.5	3	14	56	30	13.1	10	37.8
P3.6	3	14	56	30	16.4	16	50.5
P4.1	4	14	26	60	3.8	7	0
P4.2	4	14	26	60	1.3	5	0
P4.3	4	14	26	60	7.7	9	0
P4.4	4	14	26	60	17	17	36.5
P4.5	4	14	26	60	29.1	13	50
P4.6	4	14	26	60	13.7	10	35
P5.1	5	21	64	15	12.3	14	48.9
P5.2	5	21	64	15	10.1	5	36.3
P5.3	5	21	64	15	17.2	10	39.4
P5.4	5	21	64	15	21	14	48
P5.5	5	21	64	15	24.8	12	41.1
P5.6	5	21	64	15	17.5	14	34
P6.1	6	21	34	45	31.2	13	40.4
P6.2	6	21	34	45	20.2	19	37.6
P6.3	6	21	34	45	4	10	23.7
P6.4	6	21	34	45	10.1	8	39.8
P6.5	6	21	34	45	13.7	14	48.1
P6.6	6	21	34	45	6.4	9	43.4
P7.1	7	30	40	30	7.1	8	0
P7.2	7	30	40	30	11.9	13	0
P7.3	7	30	40	30	15.5	9	0
P7.4	7	30	40	30	17.2	15	41.1
P7.5	7	30	40	30	18.8	14	38.8
P7.6	7	30	40	30	21.2	13	43
P8.1	8	35	20	45	30.7	17	51.8
P8.2	8	35	20	45	13.5	12	43.1
P8.3	8	35	20	45	11.5	10	37.4
P8.4	8	35	20	45	18.2	13	49.2
P8.5	8	35	20	45	12.9	15	49.5
P8.6	8	35	20	45	13.2	13	50.6
P9.1	9	42	43	15	18.6	13	49.3
P9.2	9	42	43	15	17	12	34.8
P9.3	9	42	43	15	21.6	10	48.2
P9.4	9	42	43	15	18.6	14	45.3
P9.5	9	42	43	15	20.4	15	44.6
P9.6	9	42	43	15	21.7	16	41.7
P10.1	10	50	20	30	18.3	13	48.7
P10.2	10	50	20	30	22.4	18	61.5
P10.3	10	50	20	30	26.4	16	40.5
P10.4	10	50	20	30	24.5	14	46.2
P10.5	10	50	20	30	21.2	13	40.5
P10.6	10	50	20	30	11.7	10	48.4

## Sheet: S2B
MouseID	Diet	p_P	p_C	p_F	weight	fat	lean	perc.lean	glucose.iAUC	Matsuda
P1.1	1	7	33	60	22.4	2.08	19.6	87.5	172.5	37.0063
P1.2	1	7	33	60	24.8	1.38	22.33	90.0403	738.375	39.1481
P1.3	1	7	33	60	24.9	2.55	21.41	85.9839	264.375	67.3491
P1.4	1	7	33	60	29	2.74	24.92	85.931	415.5	23.3835
P1.5	1	7	33	60	24.8	1.45	22.31	89.9597	236.625	32.4557
P1.6	1	7	33	60	22.2	2.04	19.12	86.1261	412.125	41.4418
P2.1	2	7	78	15	27.4	4.6	21.88	79.854	247.125	27.2247
P2.2	2	7	78	15	27.4	4.29	22.02	80.365	283.875	30.7866
P2.3	2	7	78	15	23.1	2.05	20.24	87.619	245.25	91.9544
P2.4	2	7	78	15	25.8	2.62	21.93	85	502.125	32.9736
P2.5	2	7	78	15	27.8	4.33	22.33	80.3237	282.75	16.4371
P2.6	2	7	78	15	36.2	11.82	23.23	64.1713	173.25	11.0643
P3.1	3	14	56	30	32.8	8.12	23.73	72.3476	335.625	12.8493
P3.2	3	14	56	30	29.6	5.66	22.78	76.9595	385.125	17.9495
P3.3	3	14	56	30	37.9	12.85	23.91	63.0871	327.75
P3.4	3	14	56	30	31.5	5.68	24.26	77.0159	555.375	20.4549
P3.5	3	14	56	30	34.6	9.48	24.15	69.7977	192	13.3923
P3.6	3	14	56	30	31.6	6.36	23.97	75.8544	205.875	20.7356
P4.1	4	14	26	60	28	2.65	24.08	86	203.25	35.7047
P4.2	4	14	26	60	28.8	3.5	24.16	83.8889	126.375	20.243
P4.3	4	14	26	60	29.9	4.58	24.11	80.6355	171	27.948
P4.4	4	14	26	60	26.4	3.15	22.27	84.3561	407.625	30.7897
P4.5	4	14	26	60	30.2	4.74	24.24	80.2649	277.875	20.9559
P4.6	4	14	26	60	26.2	2.83	22.21	84.771	233.625	21.9996
P5.1	5	21	64	15	34.6	6.82	26.97	77.948	582
P5.2	5	21	64	15	33.1	7.81	24.24	73.2326	203.25	11.0092
P5.3	5	21	64	15	39	10.36	27.22	69.7949	369.375	5.31216
P5.4	5	21	64	15	31.4	6.75	23.92	76.1783	372.75	10.6778
P5.5	5	21	64	15	31	5.28	24.55	79.1935	336	15.2686
P5.6	5	21	64	15	33.3	6.37	25.92	77.8378	454.875	12.8192
P6.1	6	21	34	45	29.2	3.5	24.52	83.9726	457.125	25.2713
P6.2	6	21	34	45	30.1	3.86	24.71	82.093	289.125	18.5709
P6.3	6	21	34	45	28.5	3.56	23.91	83.8947	573.75	34.116
P6.4	6	21	34	45	30.9	4.62	25.19	81.521	402.75	13.4185
P6.5	6	21	34	45	30.5	5.18	24.18	79.2787	529.5	9.39226
P6.6	6	21	34	45	30.4	4.98	24.33	80.0329	351.375	35.7472
P7.1	7	30	40	30	35.8	7.14	27.53	76.8994	548.625	5.57241
P7.2	7	30	40	30	35.3	10.12	23.85	67.5637	190.125	13.6256
P7.3	7	30	40	30	33.9	9.23	23.16	68.3186	340.125
P7.4	7	30	40	30	36.9	10.17	25.34	68.6721	748.875	7.92687
P7.5	7	30	40	30	32.2	6.61	24.35	75.6211	593.625	12.1842
P7.6	7	30	40	30	30.7	5.6	23.75	77.3616	512.625	11.9029
P8.1	8	35	20	45	29.5	4.05	24.16	81.8983	626.25	20.2632
P8.2	8	35	20	45	27.5	2.27	23.93	87.0182	567.375	21.0611
P8.3	8	35	20	45	31.7	7.35	23.23	73.2808	413.625	12.1142
P8.4	8	35	20	45	31.2	3.38	26.2	83.9744	575.25	14.0327
P8.5	8	35	20	45	32	2.36	27.87	87.0938	405.75	7.65685
P8.6	8	35	20	45	29.4	2.02	25.96	88.2993	244.5	42.3389
P9.1	9	42	43	15	28.3	2.62	24.49	86.5371	530.625	22.0864
P9.2	9	42	43	15	27.4	1.37	24.28	88.6131	507	25.4714
P9.3	9	42	43	15	32.1	5.8	25.06	78.0685	481.5	13.9457
P9.4	9	42	43	15	26.1	2.28	22.6	86.59	451.875	24.6649
P9.5	9	42	43	15	29.9	4.2	24.26	81.1371	427.5	12.0783
P9.6	9	42	43	15	33.4	7.02	24.84	74.3713	441	12.6368
P10.1	10	50	20	30	31.1	5.96	23.65	76.045	524.25	15.0152
P10.2	10	50	20	30	31.1	4.92	24.31	78.1672	516.75	12.8046
P10.3	10	50	20	30	27.9	3.29	22.88	82.0072	659.625	28.3201
P10.4	10	50	20	30	32.3	2.62	27.89	86.3467	203.625	20.7154
P10.5	10	50	20	30	31.2	2.77	26.75	85.7372	428.625	16.2347
P10.6	10	50	20	30	29	1.95	25.66	88.4828	558	38.1421

## Sheet: S2C
MouseID	Diet	p_P	p_C	p_F	weight	quad	gastroc	kidney	testis	SV
P1.1	1	7	33	60	22.4	0.3296	0.2352	0.1005	0.0939	0.0905
P1.2	1	7	33	60	24.8	0.3984	0.2689	0.1116	0.09125	0.1275
P1.3	1	7	33	60	24.9	0.265	0.2389	0.12155	0.09825	0.11495
P1.4	1	7	33	60	29	0.2846	0.2641	0.1558	0.09035	0.08705
P1.5	1	7	33	60	24.8	0.4032	0.2654	0.11915	0.0849	0.1128
P1.6	1	7	33	60	22.2	0.2422	0.2259	0.12295	0.0789	0.0619
P2.1	2	7	78	15	27.4	0.2903	0.2929	0.1347	0.09565	0.1561
P2.2	2	7	78	15	27.4	0.2716	0.2819	0.13105	0.0973	0.1391
P2.3	2	7	78	15	23.1	0.3309	0.2001	0.1046	0.0883	0.06125
P2.4	2	7	78	15	25.8	0.3256	0.241	0.1284	0.10785	0.1331
P2.5	2	7	78	15	27.8	0.3836	0.2612	0.12745	0.09335	0.1653
P2.6	2	7	78	15	36.2	0.3663	0.2897	0.1387	0.08845	0.18095
P3.1	3	14	56	30	32.8	0.3169	0.2392	0.15355	0.09915	0.1609
P3.2	3	14	56	30	29.6	0.2844	0.3052	0.14335	0.08395	0.13605
P3.3	3	14	56	30	37.9	0.3811	0.3075	0.14975	0.09105	0.154
P3.4	3	14	56	30	31.5	0.4575	0.3158	0.15175	0.0897	0.1845
P3.5	3	14	56	30	34.6	0.4506	0.3102	0.157	0.091	0.1835
P3.6	3	14	56	30	31.6	0.3262	0.3163	0.1782	0.09955	0.1814
P4.1	4	14	26	60	28	0.4188	0.2903	0.1523	0.07895	0.1081
P4.2	4	14	26	60	28.8	0.412	0.2933	0.15095	0.09485	0.13045
P4.3	4	14	26	60	29.9	0.2722	0.2175	0.15285	0.10405	0.13865
P4.4	4	14	26	60	26.4	0.3454	0.2711	0.1342	0.1072	0.1103
P4.5	4	14	26	60	30.2	0.4146	0.3049	0.1714	0.10265	0.17025
P4.6	4	14	26	60	26.2	0.2715	0.2537	0.1482	0.1017	0.1413
P5.1	5	21	64	15	34.6	0.4069	0.2985	0.21785	0.0833	0.1546
P5.2	5	21	64	15	33.1	0.384	0.2728	0.15665	0.10285	0.15395
P5.3	5	21	64	15	39	0.4245	0.3184	0.1633	0.112	0.20835
P5.4	5	21	64	15	31.4	0.4166	0.2859	0.15835	0.0942	0.15555
P5.5	5	21	64	15	31	0.2981	0.2249	0.17395	0.1086	0.18435
P5.6	5	21	64	15	33.3	0.4564	0.3104	0.18125	0.1117	0.1815
P6.1	6	21	34	45	29.2	0.4624	0.3105	0.17695	0.1124	0.1426
P6.2	6	21	34	45	30.1	0.375	0.3075	0.1686	0.0986	0.16645
P6.3	6	21	34	45	28.5	0.4147	0.286	0.16765	0.0884	0.13795
P6.4	6	21	34	45	30.9	0.4598	0.3134	0.17295	0.09315	0.15955
P6.5	6	21	34	45	30.5	0.3536	0.3359	0.21015	0.08385	0.13375
P6.6	6	21	34	45	30.4	0.3461	0.2515	0.17475	0.08825	0.1568
P7.1	7	30	40	30	35.8	0.3019	0.3373	0.2534	0.10155	0.1823
P7.2	7	30	40	30	35.3	0.436	0.3115	0.18155	0.0971	0.1643
P7.3	7	30	40	30	33.9	0.3589	0.2973	0.1605	0.0964	0.1539
P7.4	7	30	40	30	36.9	0.4289	0.3059	0.194	0.10195	0.16675
P7.5	7	30	40	30	32.2	0.431	0.3086	0.17215	0.1049	0.1611
P7.6	7	30	40	30	30.7	0.3212	0.2423	0.17715	0.10635	0.1666
P8.1	8	35	20	45	29.5	0.4052	0.2995	0.178	0.09245	0.16025
P8.2	8	35	20	45	27.5	0.2809	0.2825	0.18355	0.0938	0.1564
P8.3	8	35	20	45	31.7	0.349	0.2276	0.18945	0.10565	0.1819
P8.4	8	35	20	45	31.2	0.4922	0.3281	0.2147	0.10355	0.15365
P8.5	8	35	20	45	32	0.4991	0.332	0.2279	0.10415	0.16135
P8.6	8	35	20	45	29.4	0.3515	0.2544	0.18165	0.1057	0.14175
P9.1	9	42	43	15	28.3	0.4362	0.309	0.20045	0.1059	0.14595
P9.2	9	42	43	15	27.4	0.3826	0.2926	0.16745	0.10485	0.1207
P9.3	9	42	43	15	32.1	0.4059	0.274	0.1858	0.08955	0.1376
P9.4	9	42	43	15	26.1	0.4414	0.2794	0.15945	0.0899	0.147
P9.5	9	42	43	15	29.9	0.4394	0.3157	0.18535	0.087	0.17415
P9.6	9	42	43	15	33.4	0.3316	0.2744	0.19125	0.09985	0.2079
P10.1	10	50	20	30	31.1	0.3617	0.2867	0.187	0.10255	0.1749
P10.2	10	50	20	30	31.1	0.4456	0.2808	0.18255	0.0962	0.17305
P10.3	10	50	20	30	27.9	0.4604	0.3233	0.1917	0.11045	0.18615
P10.4	10	50	20	30	32.3	0.5113	0.3055	0.20725	0.10865	0.23825
P10.5	10	50	20	30	31.2	0.4504	0.3237	0.23115	0.10225	0.13945
P10.6	10	50	20	30	29	0.323	0.3172	0.208	0.1081	0.1665
