# Supplementary material for: Paternal dietary macronutrient balance and energy intake drive metabolic and behavioral differences among offspring
Source: Nat Commun. 2024 Apr 6;15:2982. doi: 10.1038/s41467-024-46782-y (PMC10998877; doi:10.1038/s41467-024-46782-y)
Supplement: Supplementary file 6 — Source Data [file 41467_2024_46782_MOESM6_ESM.zip › Source Data /Source Data Figure S3.xlsx]

## Sheet: S3A
MouseID	Diet	p_P	p_C	p_F	food_intake
P1.1	1	7	33	60	3.43333
P1.2	1	7	33	60	3.20833
P1.3	1	7	33	60	3.64
P1.4	1	7	33	60	3.80833
P1.5	1	7	33	60	3.45
P1.6	1	7	33	60	3.615
P2.1	2	7	78	15	3.50833
P2.2	2	7	78	15	3.80833
P2.3	2	7	78	15	3.22
P2.4	2	7	78	15	3.60833
P2.5	2	7	78	15	3.38333
P2.6	2	7	78	15	3.77667
P3.1	3	14	56	30	2.40833
P3.2	3	14	56	30	2.69167
P3.3	3	14	56	30	2.99833
P3.4	3	14	56	30	2.20833
P3.5	3	14	56	30	2.825
P3.6	3	14	56	30	2.75167
P4.1	4	14	26	60	2.76667
P4.2	4	14	26	60	2.58333
P4.3	4	14	26	60	2.85833
P4.4	4	14	26	60	2.675
P4.5	4	14	26	60	2.41667
P4.6	4	14	26	60	2.55833
P5.1	5	21	64	15	3.49167
P5.2	5	21	64	15	3.15833
P5.3	5	21	64	15	3.11333
P5.4	5	21	64	15	2.75833
P5.5	5	21	64	15	3.2
P5.6	5	21	64	15	2.81833
P6.1	6	21	34	45	2.33333
P6.2	6	21	34	45	2.34167
P6.3	6	21	34	45	2.35
P6.4	6	21	34	45	2.4
P6.5	6	21	34	45	2.39167
P6.6	6	21	34	45	2.36
P7.1	7	30	40	30	2.55
P7.2	7	30	40	30	2.75
P7.3	7	30	40	30	2.84667
P7.4	7	30	40	30	2.4
P7.5	7	30	40	30	2.66667
P7.6	7	30	40	30	2.56833
P8.1	8	35	20	45	2.50833
P8.2	8	35	20	45	2.20833
P8.3	8	35	20	45	2.25833
P8.4	8	35	20	45	2.79167
P8.5	8	35	20	45	2.75
P8.6	8	35	20	45	2.87167
P9.1	9	42	43	15	3
P9.2	9	42	43	15	2.93333
P9.3	9	42	43	15	2.80167
P9.4	9	42	43	15	2.85833
P9.5	9	42	43	15	2.85
P9.6	9	42	43	15	2.96167
P10.1	10	50	20	30	2.68333
P10.2	10	50	20	30	2.86667
P10.3	10	50	20	30	2.51667
P10.4	10	50	20	30	3.265
P10.5	10	50	20	30	3.15
P10.6	10	50	20	30	2.87833

## Sheet: S3B
MouseID	Diet	p_P	p_C	p_F	litter
P1.1	1	7	33	60	7
P1.2	1	7	33	60	3
P1.3	1	7	33	60	9
P1.4	1	7	33	60	6
P1.5	1	7	33	60	9
P1.6	1	7	33	60	10
P2.1	2	7	78	15	7
P2.2	2	7	78	15	7
P2.3	2	7	78	15	6
P2.4	2	7	78	15	8
P2.5	2	7	78	15	5
P2.6	2	7	78	15	8
P3.1	3	14	56	30	10
P3.2	3	14	56	30	3
P3.3	3	14	56	30	10
P3.4	3	14	56	30	9
P3.5	3	14	56	30	8
P3.6	3	14	56	30	9
P4.1	4	14	26	60	8
P4.2	4	14	26	60	8
P4.3	4	14	26	60	5
P4.4	4	14	26	60	7
P4.5	4	14	26	60	3
P4.6	4	14	26	60	8
P5.1	5	21	64	15	8
P5.2	5	21	64	15	0
P5.3	5	21	64	15	8
P5.4	5	21	64	15	0
P5.5	5	21	64	15	0
P5.6	5	21	64	15	9
P6.1	6	21	34	45	8
P6.2	6	21	34	45	9
P6.3	6	21	34	45	5
P6.4	6	21	34	45	0
P6.5	6	21	34	45	6
P6.6	6	21	34	45	8
P7.1	7	30	40	30	11
P7.2	7	30	40	30	7
P7.3	7	30	40	30	9
P7.4	7	30	40	30	7
P7.5	7	30	40	30	7
P7.6	7	30	40	30	2
P8.1	8	35	20	45	9
P8.2	8	35	20	45	5
P8.3	8	35	20	45	8
P8.4	8	35	20	45	11
P8.5	8	35	20	45	7
P8.6	8	35	20	45	8
P9.1	9	42	43	15	7
P9.2	9	42	43	15	0
P9.3	9	42	43	15	4
P9.4	9	42	43	15	0
P9.5	9	42	43	15	0
P9.6	9	42	43	15	8
P10.1	10	50	20	30	10
P10.2	10	50	20	30	0
P10.3	10	50	20	30	6
P10.4	10	50	20	30	8
P10.5	10	50	20	30	7
P10.6	10	50	20	30	2

## Sheet: S3C
MouseID	Diet	cage	16w	20w
P1.1	1	P1a	3.66667	3.2
P1.2	1	P1a	3.46667	2.95
P1.3	1	P1a	3.68	3.6
P1.4	1	P1b	3.76667	3.85
P1.5	1	P1b	3.5	3.4
P1.6	1	P1b	3.38	3.85
P2.1	2	P2a	3.66667	3.35
P2.2	2	P2a	3.66667	3.95
P2.3	2	P2a	3.49	2.95
P2.4	2	P2b	3.56667	3.65
P2.5	2	P2b	3.66667	3.1
P2.6	2	P2b	4.05333	3.5
P3.1	3	P3a	2.26667	2.55
P3.2	3	P3a	2.63333	2.75
P3.3	3	P3a	2.69667	3.3
P3.4	3	P3b	2.46667	1.95
P3.5	3	P3b	3	2.65
P3.6	3	P3b	2.75333	2.75
P4.1	4	P4a	2.93333	2.6
P4.2	4	P4a	2.46667	2.7
P4.3	4	P4a	3.21667	2.5
P4.4	4	P4b	2.1	3.25
P4.5	4	P4b	2.43333	2.4
P4.6	4	P4b	2.81667	2.3
P5.1	5	P5a	3.63333	3.35
P5.2	5	P5a	3.26667	3.05
P5.3	5	P5a	3.17667	3.05
P5.4	5	P5b	2.96667	2.55
P5.5	5	P5b	3.3	3.1
P5.6	5	P5b	3.43667	2.2
P6.1	6	P6a	2.56667	2.1
P6.2	6	P6a	2.43333	2.25
P6.3	6	P6a	2.95	1.75
P6.4	6	P6b	2.6	2.2
P6.5	6	P6b	2.53333	2.25
P6.6	6	P6b	2.62	2.1
P7.1	7	P7a	2.8	2.3
P7.2	7	P7a	2.9	2.6
P7.3	7	P7a	2.94333	2.75
P7.4	7	P7b	2.7	2.1
P7.5	7	P7b	2.93333	2.4
P7.6	7	P7b	2.88667	2.25
P8.1	8	P8a	2.56667	2.45
P8.2	8	P8a	2.26667	2.15
P8.3	8	P8a	2.46667	2.05
P8.4	8	P8b	2.93333	2.65
P8.5	8	P8b	3	2.5
P8.6	8	P8b	2.99333	2.75
P9.1	9	P9a	3.4	2.6
P9.2	9	P9a	3.06667	2.8
P9.3	9	P9a	3.15333	2.45
P9.4	9	P9b	3.16667	2.55
P9.5	9	P9b	3.3	2.4
P9.6	9	P9b	3.32333	2.6
P10.1	10	P10a	3.26667	2.1
P10.2	10	P10a	3.03333	2.7
P10.3	10	P10a	2.78333	2.25
P10.4	10	P10b	3.43	3.1
P10.5	10	P10b	3.1	3.2
P10.6	10	P10b	3.10667	2.65

## Sheet: S3D
cage	cage intake	indiv intake
P10a	2.90833	2.35
P10b	3.10333	2.98333
P1a	3.57333	3.25
P1b	3.44	3.7
P2a	3.57833	3.41667
P2b	3.86	3.41667
P3a	2.665	2.86667
P3b	2.87667	2.45
P4a	2.84167	2.6
P4b	2.625	2.65
P5a	3.22167	3.15
P5b	3.36833	2.61667
P6a	2.69167	2.03333
P6b	2.57667	2.18333
P7a	2.92167	2.55
P7b	2.91	2.25
P8a	2.36667	2.21667
P8b	2.99667	2.63333
P9a	3.11	2.61667
P9b	3.31167	2.51667
