# Supplementary material for: Paternal dietary macronutrient balance and energy intake drive metabolic and behavioral differences among offspring
Source: Nat Commun. 2024 Apr 6;15:2982. doi: 10.1038/s41467-024-46782-y (PMC10998877; doi:10.1038/s41467-024-46782-y)
Supplement: Supplementary file 6 — Source Data [file 41467_2024_46782_MOESM6_ESM.zip › Source Data /Source Data Figure S4.xlsx]

## Sheet: Females
PatID	Diet	pat_eaten.P	pat_eaten.C	pat_eaten.F	litter	weight	fat	lean	perc.fat	glucose.iAUC	HOMA	liver.trig	quad	gastroc	kidney
P1.1	1	3.5329	16.6551	30.282	7	22.25	1.8	19.405	8.09124	310.312	0.243665	9.70679	0.20545	0.25235	0.1324
P1.3	1	3.74556	17.6576	32.1048	9	23.1	2.59	19.08	11.2666	294.562	0.204812	12.7879	0.12625	0.2435	0.13015
P1.4	1	3.91878	18.4742	33.5895	6	27.5	6.81	19.6	24.7636	183	0.197836	45.805	0.1857	0.2353	0.11915
P1.5	1	3.55005	16.7359	30.429	9	22.5	2.55	18.845	11.061	268.312	0.427753	12.4662	0.17085	0.24145	0.123425
P1.6	1	3.71983	17.5364	31.8843	10	21.6	2.48	18.235	11.4705	337.5	0.166265	21.8015	0.15745	0.2267	0.120125
P2.1	2	3.61008	40.2266	7.73588	7	22.95	2.785	18.86	12.1153	352.688	0.193618	18.2978	0.1341	0.24445	0.12445
P2.2	2	3.91878	43.6664	8.39738	7	21.85	2.055	18.545	9.37204	265.5	0.145388	15.79	0.15195	0.2374	0.120075
P2.3	2	3.31338	36.9205	7.1001	6	26	3.855	21.075	14.7678	254.812	0.273496	21.639	0.4031	0.2473	0.1454
P2.4	2	3.71298	41.3732	7.95638	8	23.6	2.895	19.39	12.2999	290.625	0.227747	18.7168	0.1363	0.23495	0.131725
P2.5	2	3.48145	38.7933	7.46025	5	25.25	4.145	19.81	16.314	378.562	0.179418	17.2235	0.37545	0.23695	0.128275
P2.6	2	3.88619	43.3033	8.32755	8	21.45	2.045	18.635	9.52912	213.562	0.143979	15.1528	0.17485	0.23565	0.11425
P3.1	3	4.95635	19.8254	10.6207	10	22.1	1.955	18.95	8.82966	355.125	0.209226	14.3206	0.1458	0.26205	0.118525
P3.2	3	5.53945	22.1578	11.8703	3	25.3	4.37	19.91	17.2727	342	0.248211		0.2216	0.2733	0.161
P3.3	3	6.17057	24.6823	13.2226	10	22.55	3.24	18.175	14.3308	425.625	0.238847	20.7361	0.17605	0.224	0.0979
P3.4	3	4.54475	18.179	9.73875	9	26.05	4.515	20.265	17.386	350.625	0.353319	18.4923	0.38115	0.23795	0.131925
P3.5	3	5.81385	23.2554	12.4582	8	22.05	2.205	18.69	9.99434	443.438	0.154728	17.0596	0.2802	0.2037	0.11615
P3.6	3	5.66293	22.6517	12.1349	9	25	4.565	19.155	18.2511	342.75	0.262905	30.8031	0.3528	0.2376	0.115875
P4.1	4	5.6938	10.5742	24.402	8	22.75	2.34	19.265	10.2715	426.188	0.210463	22.8608	0.36775	0.24585	0.12595
P4.2	4	5.3165	9.8735	22.785	8	22.25	2.155	18.89	9.6377	269.062	0.441882	18.2892	0.33895	0.24985	0.1256
P4.3	4	5.88245	10.9245	25.2105	5	23.9	3.46	19.26	14.477	349.125	0.352423	16.8486	0.1578	0.2459	0.16615
P4.4	4	5.50515	10.2239	23.5935	7	22.2	2.13	18.94	9.59459	236.625	0.317651	51.1168	0.2053	0.2501	0.12335
P4.5	4	4.9735	9.2365	21.315	3	27.9	4.99	21.88	17.8853	355.125	0.459874	26.993	0.1936	0.2871	0.16985
P4.6	4	5.26505	9.77795	22.5645	8	23.6	3.18	19.18	13.4746	344.062	0.130283	28.0898	0.16055	0.25715	0.115125
P5.1	5	10.7788	32.8496	7.69913	8	23.85	2.555	20.065	10.7022	359.438	0.344078	8.73471	0.38255	0.24745	0.140675
P5.3	5	9.61086	29.2902	6.8649	8	20.2	1.675	17.335	8.27883	294.188	0.194079	14.6454	0.30645	0.2489	0.115225
P5.6	5	8.7002	26.5149	6.21443	9	21.85	1.82	18.765	8.34999	476.438	0.126279	15.9718	0.32645	0.22785	0.1311
P6.1	6	7.203	11.662	15.435	8	22.5	2.255	18.945	10.0279	300.375	0.196144	24.9994	0.36555	0.2286	0.108325
P6.2	6	7.22872	11.7036	15.4901	9	21.25	2.295	17.715	10.7701	188.625	0.166707	9.1426	0.1659	0.24435	0.1086
P6.3	6	7.25445	11.7453	15.5452	5	23.75	2.945	19.75	12.3995	245.438	0.34734	16.3179	0.1413	0.2641	0.1416
P6.5	6	7.38307	11.9535	15.8209	6	23.8	3.23	19.26	13.5147	447	0.233937	10.7875	0.1639	0.2275	0.121575
P6.6	6	7.28532	11.7953	15.6114	8	20.9	2.13	17.39	10.196	363.562	0.144893	12.2768	0.13645	0.2276	0.105925
P7.1	7	11.2455	14.994	11.2455	11	21.25	2.095	18.16	9.85849	199.875	0.133021	16.2408	0.12335	0.23275	0.11155
P7.2	7	12.1275	16.17	12.1275	7	23.15	3.325	18.555	14.3689	252.562	0.192331	19.4468	0.31615	0.1824	0.132525
P7.3	7	12.5538	16.7384	12.5538	9	22.35	2.225	18.85	9.93882	431.438	0.215613	25.298	0.3402	0.15525	0.12705
P7.4	7	10.584	14.112	10.584	7	21.5	2.16	18.18	10.0323	448.875	0.229519	14.33	0.27395	0.19875	0.1119
P7.5	7	11.76	15.68	11.76	7	23.05	2.22	19.61	9.59148	357	0.343038	19.0939	0.3288	0.23875	0.1522
P7.6	7	11.3263	15.1018	11.3263	2	23.65	3.035	19.565	12.7311	254.062	0.27162	22.4462	0.1514	0.2386	0.15195
P8.1	8	12.9054	7.3745	16.5926	9	22.8	2.82	18.88	12.3551	504.938	0.188864	23.3417	0.37535	0.2125	0.1402
P8.2	8	11.3619	6.4925	14.6081	5	24.8	2.985	20.64	11.9593	391.5	0.189039	10.638	0.173	0.2183	0.139875
P8.3	8	11.6191	6.6395	14.9389	8	22.1	2.13	19.06	9.66533	372.188	0.154496	11.285	0.1485	0.22865	0.125175
P8.4	8	14.3631	8.2075	18.4669	11	23.4	2.775	19.55	11.87	321.75	0.28329	7.32529	0.34375	0.2793	0.14865
P8.5	8	14.1487	8.085	18.1913	7	23.1	2.84	19.145	12.2831	295.312	0.178981	17.0921	0.32505	0.23605	0.123675
P8.6	8	14.7747	8.4427	18.9961	8	24.95	3.37	20.325	13.5078	368.438	0.199392	17.895	0.3925	0.2315	0.13335
P9.1	9	18.522	18.963	6.615	7	20.7	2.065	17.505	9.97585	458.812	0.216085	14.6628	0.3145	0.22395	0.102525
P9.3	9	17.2975	17.7093	6.17767	4	23.9	3.01	20.07	12.5941	181.125	0.292117	18.2086	0.3375	0.27	0.14765
P9.6	9	18.2853	18.7207	6.53048	8	22.25	2.435	18.935	10.9535	339.375	0.390523	8.10163	0.17285	0.2515	0.13745
P10.1	10	19.7225	7.889	11.8335	10	22.9	1.615	20.15	7.05782	262.312	0.105026	16.9104	0.1489	0.23755	0.1209
P10.3	10	18.4975	7.399	11.0985	6	25.25	3.725	20.38	14.6848	277.5	0.306993	15.2766	0.3336	0.28875	0.14745
P10.4	10	23.9977	9.5991	14.3986	8	22.45	1.975	19.02	8.81917	155.25	0.2011	14.6025	0.3538	0.2214	0.1146
P10.5	10	23.1525	9.261	13.8915	7	23.4	2.925	19.29	12.492	340.875	0.320166	20.1396	0.16845	0.25335	0.12825

## Sheet: Males
PatID	Diet	pat_eaten.P	pat_eaten.C	pat_eaten.F	litter	weight	fat	lean	perc.fat	glucose.iAUC	HOMA	quad	gastroc	kidney	liver.trig
P1.1	1	3.5329	16.6551	30.282	7	29.25	2.29	26.135	7.82761	356.812	0.359103	0.29355	0.32605	0.193925	9.43146
P1.2	1	3.30138	15.5636	28.2975	3	33.25	3.675	28.4	10.9431	280.5	0.48561	0.325	0.3344	0.2339	9.68252
P1.3	1	3.74556	17.6576	32.1048	9	28.05	2.165	24.885	7.75521	208.688	0.480845	0.2433	0.3183	0.19295	8.95259
P1.4	1	3.91878	18.4742	33.5895	6	29.85	3.72	25.2	12.4814	354.938	0.406259	0.22065	0.2791	0.161275	13.2623
P1.5	1	3.55005	16.7359	30.429	9	31.55	3.075	27.245	9.74437	316.688	0.39346	0.2745	0.3185	0.198075	9.60682
P1.6	1	3.71983	17.5364	31.8843	10	30.1	2.915	26.065	9.65145	225.562	0.261356	0.2947	0.3132	0.17735	15.4644
P2.1	2	3.61008	40.2266	7.73588	7	30.75	2.775	26.985	9.02698	216.938	0.605785	0.26695	0.3033	0.179525	9.47715
P2.2	2	3.91878	43.6664	8.39738	7	28.3	2.035	25.16	7.18807	373.5	0.23218	0.30245	0.31785	0.178325	11.2414
P2.3	2	3.31338	36.9205	7.1001	6	32.3	4.66	26.695	14.383	273.375	0.904962	0.33	0.3234	0.17225	17.5043
P2.4	2	3.71298	41.3732	7.95638	8	30.7	3.62	26.065	11.7605	290.062	0.318239	0.2753	0.2892	0.16635	10.8058
P2.5	2	3.48145	38.7933	7.46025	5	30.7	3.245	26.29	10.5269	330	0.44648	0.3124	0.26745	0.186475	9.6617
P2.6	2	3.88619	43.3033	8.32755	8	32.05	2.415	28.775	7.53441	278.438	0.408721	0.3498	0.3156	0.19815	7.3412
P3.1	3	4.95635	19.8254	10.6207	10	27.4	3.245	23.35	11.8451	319.312	0.278151	0.2309	0.2452	0.147525	13.2246
P3.2	3	5.53945	22.1578	11.8703	3	30.9	2.995	26.94	9.63552	186.562	0.322969	0.30535	0.32115	0.195825	17.8283
P3.3	3	6.17057	24.6823	13.2226	10	30.7	3.21	26.375	10.473	304.125	0.52	0.27345	0.2957	0.170075	9.10369
P3.4	3	4.54475	18.179	9.73875	9	29	3.72	24.5	12.8319	355.312	0.505086	0.28745	0.30595	0.155625	15.7891
P3.5	3	5.81385	23.2554	12.4582	8	27.8	2.89	23.885	10.3008	285.75	0.459308	0.2392	0.2736	0.14775	18.3567
P3.6	3	5.66293	22.6517	12.1349	9	31.9	4.725	26.12	14.7265	337.875	0.543523	0.30335	0.32765	0.1824	17.7958
P4.1	4	5.6938	10.5742	24.402	8	30.4	3.035	26.44	9.98155	217.688	0.678749	0.2799	0.2997	0.174375	12.0411
P4.2	4	5.3165	9.8735	22.785	8	28.55	2.515	25.235	8.8042	263.25	0.454561	0.24975	0.2571	0.15895	11.5506
P4.3	4	5.88245	10.9245	25.2105	5	32.1	3.525	27.45	11.0051	298.125	0.537773	0.24565	0.2995	0.183425	8.91846
P4.4	4	5.50515	10.2239	23.5935	7	29.85	2.24	26.57	7.50752	253.125	0.27674	0.31895	0.2887	0.18555	10.5503
P4.5	4	4.9735	9.2365	21.315	3	33.55	4.39	28.085	13.0828	326.062	0.428837	0.31055	0.32245	0.212525	16.0449
P4.6	4	5.26505	9.77795	22.5645	8	29.5	2.695	25.855	9.13955	207	0.295882	0.2873	0.28805	0.172175	8.40441
P5.1	5	10.7788	32.8496	7.69913	8	30.25	2.94	26.27	9.74517	276	0.463377	0.3039	0.3294	0.1789	12.6071
P5.3	5	9.61086	29.2902	6.8649	8	28.55	2.885	24.475	9.99902	204.75	0.600197	0.26635	0.27175	0.1497	24.8613
P5.6	5	8.7002	26.5149	6.21443	9	29.7	2.03	27	6.83502	359.25	0.619043	0.3044	0.3018	0.18345	6.91787
P6.1	6	7.203	11.662	15.435	8	30.1	1.785	27.095	5.93215	266.062	0.289506	0.33405	0.28385	0.179075	8.72662
P6.2	6	7.22872	11.7036	15.4901	9	30.2	2.67	26.63	8.83337	166.688	0.648397	0.30605	0.29875	0.16875	8.80188
P6.3	6	7.25445	11.7453	15.5452	5	31.7	3.14	27.62	9.88095	389.25	0.5244	0.29045	0.3129	0.2105	13.773
P6.5	6	7.38307	11.9535	15.8209	6	31.45	3.03	27.34	9.64531	341.25	0.383506	0.3115	0.3108	0.2016	10.4109
P6.6	6	7.28532	11.7953	15.6114	8	30.8	1.89	27.83	6.13263	199.875	0.285328	0.27295	0.3015	0.18605	10.7414
P7.1	7	11.2455	14.994	11.2455	11	29.8	2.465	26.175	8.25073	186.562	0.353372	0.278	0.28245	0.164475
P7.2	7	12.1275	16.17	12.1275	7	30.1	3.385	25.48	11.2248	132	0.285431	0.2868	0.28905	0.1812	10.4324
P7.3	7	12.5538	16.7384	12.5538	9	30.3	2.715	26.5	8.95872	253.312	0.466238	0.2976	0.28835	0.194025	9.20794
P7.4	7	10.584	14.112	10.584	7	30.6	3.05	26.44	9.96732	338.25	0.598375	0.3815	0.2852	0.1687	16.3127
P7.5	7	11.76	15.68	11.76	7	33.05	3.795	28.26	11.4909	203.25	0.714429	0.30705	0.31185	0.198675	8.02672
P8.1	8	12.9054	7.3745	16.5926	9	30.7	2.345	27.31	7.63632	137.25	0.55022	0.3163	0.306	0.185575	10.2596
P8.2	8	11.3619	6.4925	14.6081	5	32.45	2.49	27.77	7.64575	158.062	0.350448	0.28325	0.33055	0.283525	8.67437
P8.3	8	11.6191	6.6395	14.9389	8	30.3	2.175	27.41	7.1748	140.25	0.295057	0.27055	0.3154	0.182175	7.47635
P8.4	8	14.3631	8.2075	18.4669	11	28.8	2.8	25.21	9.81994	217.125	0.506083	0.28195	0.2817	0.1676	9.32485
P8.5	8	14.1487	8.085	18.1913	7	29.85	3.035	25.74	10.1941	321.375	0.676364	0.2798	0.29075	0.182775	15.6506
P8.6	8	14.7747	8.4427	18.9961	8	30.8	2.1	27.615	6.81636	198.375	0.479829	0.2756	0.3148	0.212825	8.71695
P9.1	9	18.522	18.963	6.615	7	27.6	2.12	24.6	7.68116	205.875	0.386893	0.2754	0.287	0.14455	10.7835
P9.3	9	17.2975	17.7093	6.17767	4	33.6	5.47	27.23	16.2798	240.375	1.00841	0.28035	0.29235	0.203025	14.0216
P9.6	9	18.2853	18.7207	6.53048	8	27.6	1.995	24.725	7.19988	181.688	0.453451	0.2742	0.27215	0.156975	5.13636
P10.1	10	19.7225	7.889	11.8335	10	29.75	2.61	26.43	8.6688	318.562	0.236846	0.295	0.2762	0.167825	8.74442
P10.3	10	18.4975	7.399	11.0985	6	31.1	3.365	26.915	10.8307	408.375	0.533019	0.2952	0.3003	0.196725	13.1549
P10.4	10	23.9977	9.5991	14.3986	8	30.4	3.3	26.085	10.8455	241.312	0.352284	0.2608	0.29125	0.157375	13.0096
P10.5	10	23.1525	9.261	13.8915	7	30.2	3.11	25.735	10.2939	246.188	0.478928	0.2524	0.3024	0.1605	15.1753
P10.6	10	21.1558	8.4623	12.6935	2	32.5	2.305	29.135	7.0788	274.688	0.397341	0.2891	0.3111	0.2416	10.4179
