# Supplementary material for: Paternal dietary macronutrient balance and energy intake drive metabolic and behavioral differences among offspring
Source: Nat Commun. 2024 Apr 6;15:2982. doi: 10.1038/s41467-024-46782-y (PMC10998877; doi:10.1038/s41467-024-46782-y)
Supplement: Supplementary file 6 — Source Data [file 41467_2024_46782_MOESM6_ESM.zip › Source Data /Source Data Figure 1.xlsx]

## Sheet: 1B
MouseID	Diet	p_P	p_C	p_F	growth
P1.1	1	7	33	60	7.1
P1.2	1	7	33	60	7.1
P1.3	1	7	33	60	7.5
P1.4	1	7	33	60	9.3
P1.5	1	7	33	60	9.8
P1.6	1	7	33	60	7
P2.1	2	7	78	15	9.4
P2.2	2	7	78	15	10.1
P2.3	2	7	78	15	5.2
P2.4	2	7	78	15	8.2
P2.5	2	7	78	15	10.5
P2.6	2	7	78	15	18
P3.1	3	14	56	30	14.9
P3.2	3	14	56	30	14
P3.3	3	14	56	30	19.8
P3.4	3	14	56	30	15.5
P3.5	3	14	56	30	18.5
P3.6	3	14	56	30	15
P4.1	4	14	26	60	10.7
P4.2	4	14	26	60	10
P4.3	4	14	26	60	13.6
P4.4	4	14	26	60	9.9
P4.5	4	14	26	60	13
P4.6	4	14	26	60	9.9
P5.1	5	21	64	15	18.2
P5.2	5	21	64	15	15.9
P5.3	5	21	64	15	21.5
P5.4	5	21	64	15	13.5
P5.5	5	21	64	15	13.2
P5.6	5	21	64	15	14.7
P6.1	6	21	34	45	13
P6.2	6	21	34	45	13.9
P6.3	6	21	34	45	11.6
P6.4	6	21	34	45	13.2
P6.5	6	21	34	45	13.5
P6.6	6	21	34	45	15.5
P7.1	7	30	40	30	21.7
P7.2	7	30	40	30	18.4
P7.3	7	30	40	30	17.7
P7.4	7	30	40	30	19
P7.5	7	30	40	30	14.6
P7.6	7	30	40	30	14.6
P8.1	8	35	20	45	13.5
P8.2	8	35	20	45	13.8
P8.3	8	35	20	45	12.4
P8.4	8	35	20	45	15.4
P8.5	8	35	20	45	16.2
P8.6	8	35	20	45	13.7
P9.1	9	42	43	15	11.2
P9.2	9	42	43	15	12.2
P9.3	9	42	43	15	15.6
P9.4	9	42	43	15	10.9
P9.5	9	42	43	15	12.7
P9.6	9	42	43	15	16
P10.1	10	50	20	30	14.9
P10.2	10	50	20	30	15.1
P10.3	10	50	20	30	10.1
P10.4	10	50	20	30	14.2
P10.5	10	50	20	30	14.5
P10.6	10	50	20	30	12.4

## Sheet: 1C
MouseID	Diet	p_P	p_C	p_F	perc.fat
P1.1	1	7	33	60	9.28571
P1.2	1	7	33	60	5.56452
P1.3	1	7	33	60	10.241
P1.4	1	7	33	60	9.44828
P1.5	1	7	33	60	5.84677
P1.6	1	7	33	60	9.18919
P2.1	2	7	78	15	16.7883
P2.2	2	7	78	15	15.6569
P2.3	2	7	78	15	8.87446
P2.4	2	7	78	15	10.155
P2.5	2	7	78	15	15.5755
P2.6	2	7	78	15	32.6519
P3.1	3	14	56	30	24.7561
P3.2	3	14	56	30	19.1216
P3.3	3	14	56	30	33.905
P3.4	3	14	56	30	18.0317
P3.5	3	14	56	30	27.3988
P3.6	3	14	56	30	20.1266
P4.1	4	14	26	60	9.46429
P4.2	4	14	26	60	12.1528
P4.3	4	14	26	60	15.3177
P4.4	4	14	26	60	11.9318
P4.5	4	14	26	60	15.6954
P4.6	4	14	26	60	10.8015
P5.1	5	21	64	15	19.711
P5.2	5	21	64	15	23.5952
P5.3	5	21	64	15	26.5641
P5.4	5	21	64	15	21.4968
P5.5	5	21	64	15	17.0323
P5.6	5	21	64	15	19.1291
P6.1	6	21	34	45	11.9863
P6.2	6	21	34	45	12.8239
P6.3	6	21	34	45	12.4912
P6.4	6	21	34	45	14.9515
P6.5	6	21	34	45	16.9836
P6.6	6	21	34	45	16.3816
P7.1	7	30	40	30	19.9441
P7.2	7	30	40	30	28.6686
P7.3	7	30	40	30	27.2271
P7.4	7	30	40	30	27.561
P7.5	7	30	40	30	20.528
P7.6	7	30	40	30	18.241
P8.1	8	35	20	45	13.7288
P8.2	8	35	20	45	8.25455
P8.3	8	35	20	45	23.1861
P8.4	8	35	20	45	10.8333
P8.5	8	35	20	45	7.375
P8.6	8	35	20	45	6.87075
P9.1	9	42	43	15	9.25795
P9.2	9	42	43	15	5
P9.3	9	42	43	15	18.0685
P9.4	9	42	43	15	8.73563
P9.5	9	42	43	15	14.0468
P9.6	9	42	43	15	21.018
P10.1	10	50	20	30	19.164
P10.2	10	50	20	30	15.8199
P10.3	10	50	20	30	11.7921
P10.4	10	50	20	30	8.11146
P10.5	10	50	20	30	8.87821
P10.6	10	50	20	30	6.72414

## Sheet: 1D
MouseID	Diet	p_P	p_C	p_F	liver.trig
P1.1	1	7	33	60	20.7855
P1.2	1	7	33	60	13.6049
P1.3	1	7	33	60	28.4169
P1.4	1	7	33	60	17.8732
P1.5	1	7	33	60	10.8651
P1.6	1	7	33	60	21.0922
P2.1	2	7	78	15	35.1123
P2.2	2	7	78	15	26.8027
P2.3	2	7	78	15	27.7916
P2.4	2	7	78	15	16.3547
P2.5	2	7	78	15	35.9282
P2.6	2	7	78	15	88.5902
P3.1	3	14	56	30	19.348
P3.2	3	14	56	30	16.1214
P3.3	3	14	56	30	99.5071
P3.4	3	14	56	30	22.4183
P3.5	3	14	56	30	22.9728
P3.6	3	14	56	30	15.4205
P4.1	4	14	26	60	4.75169
P4.2	4	14	26	60	9.31537
P4.3	4	14	26	60	13.1258
P4.4	4	14	26	60	21.8213
P4.5	4	14	26	60	13.5327
P4.6	4	14	26	60	15.1535
P5.1	5	21	64	15	15.7907
P5.2	5	21	64	15	27.6912
P5.3	5	21	64	15	94.0333
P5.4	5	21	64	15	10.3821
P5.5	5	21	64	15	27.4863
P5.6	5	21	64	15	51.8493
P6.1	6	21	34	45	15.4718
P6.2	6	21	34	45	12.3919
P6.3	6	21	34	45	12.1829
P6.4	6	21	34	45	12.1639
P6.5	6	21	34	45	9.95894
P6.6	6	21	34	45	14.0512
P7.1	7	30	40	30	19.23
P7.2	7	30	40	30	29.7863
P7.3	7	30	40	30	21.018
P7.4	7	30	40	30	61.2671
P7.5	7	30	40	30	25.2669
P7.6	7	30	40	30	30.3107
P8.1	8	35	20	45	5.94818
P8.2	8	35	20	45	6.17398
P8.3	8	35	20	45	9.45528
P8.4	8	35	20	45	19.3958
P8.5	8	35	20	45	10.6197
P8.6	8	35	20	45	9.8262
P9.1	9	42	43	15	6.17093
P9.2	9	42	43	15	5.72277
P9.3	9	42	43	15	10.4803
P9.4	9	42	43	15	7.55304
P9.5	9	42	43	15	8.32561
P9.6	9	42	43	15	19.9716
P10.1	10	50	20	30	13.3326
P10.2	10	50	20	30	10.7063
P10.3	10	50	20	30	10.0819
P10.4	10	50	20	30	10.8831
P10.5	10	50	20	30	12.6524
P10.6	10	50	20	30	7.94659

## Sheet: 1E
MouseID	Diet	p_P	p_C	p_F	HOMA
P1.1	1	7	33	60	0.1621
P1.2	1	7	33	60	0.137108
P1.3	1	7	33	60	0.078094
P1.4	1	7	33	60	0.246661
P1.5	1	7	33	60	0.172904
P1.6	1	7	33	60	0.138678
P2.1	2	7	78	15	0.22721
P2.2	2	7	78	15	0.233988
P2.3	2	7	78	15	0.0625004
P2.4	2	7	78	15	0.179904
P2.5	2	7	78	15	0.505778
P2.6	2	7	78	15	0.560081
P3.1	3	14	56	30	0.529284
P3.2	3	14	56	30	0.37245
P3.3	3	14	56	30	1.36898
P3.4	3	14	56	30	0.317816
P3.5	3	14	56	30	0.529809
P3.6	3	14	56	30	0.281357
P4.1	4	14	26	60	0.166284
P4.2	4	14	26	60	0.249826
P4.3	4	14	26	60	0.19852
P4.4	4	14	26	60	0.161446
P4.5	4	14	26	60	0.255544
P4.6	4	14	26	60	0.263929
P5.1	5	21	64	15	0.505615
P5.2	5	21	64	15	0.673838
P5.3	5	21	64	15	1.38618
P5.4	5	21	64	15	0.499033
P5.5	5	21	64	15	0.409721
P5.6	5	21	64	15	0.418212
P6.1	6	21	34	45	0.230841
P6.2	6	21	34	45	0.284943
P6.3	6	21	34	45	0.163961
P6.4	6	21	34	45	0.396709
P6.5	6	21	34	45	0.577988
P6.6	6	21	34	45	0.193004
P7.1	7	30	40	30	0.97664
P7.2	7	30	40	30	0.530984
P7.3	7	30	40	30	0.954084
P7.4	7	30	40	30	0.741777
P7.5	7	30	40	30	0.54717
P7.6	7	30	40	30	0.569651
P8.1	8	35	20	45	0.261986
P8.2	8	35	20	45	0.288579
P8.3	8	35	20	45	0.548003
P8.4	8	35	20	45	0.403676
P8.5	8	35	20	45	0.884017
P8.6	8	35	20	45	0.161651
P9.1	9	42	43	15	0.245972
P9.2	9	42	43	15	0.24765
P9.3	9	42	43	15	0.481717
P9.4	9	42	43	15	0.209382
P9.5	9	42	43	15	0.536266
P9.6	9	42	43	15	0.460768
P10.1	10	50	20	30	0.340556
P10.2	10	50	20	30	0.434797
P10.3	10	50	20	30	0.176032
P10.4	10	50	20	30	0.261382
P10.5	10	50	20	30	0.435864
P10.6	10	50	20	30	0.13205
